# Supplementary material for: Development and Validation of a New Adherence Scale for Antiseizure Medications [ASASM]
Source: J Clin Med. 2024 Dec 23;13(24):7844. doi: 10.3390/jcm13247844 (PMC11677441; doi:10.3390/jcm13247844)
Supplement: Supplementary file 1 [file jcm-13-07844-s001.zip]

Archive with 1 entries (1 files):
- jcm-3323937-supplementary.pdf
